# Supplementary material for: Extracellular matrix-associated proteins form an integral and dynamic system during Pseudomonas aeruginosa biofilm development
Source: Front Cell Infect Microbiol. 2015 May 13;5:40. doi: 10.3389/fcimb.2015.00040 (PMC4429628; doi:10.3389/fcimb.2015.00040)
Supplement: Supplementary file 2 [file DataSheet2.XLSX]

## Sheet: Sheet1
Supplementary File 1. List of the 389 biofilm matrix-associated proteins
Protein number	Annotation
PALCT0032	Hypothetical protein
PALCT0034	Hypothetical protein
PALCT0037	Hypothetical protein
PALCT0039	Hypothetical protein
PALCT0105	Predicted enzyme of the cupin superfamily
PALCT0130	Outer membrane receptor proteins
PALCT0132	Hypothetical protein
PALCT0229	ABC-type metal ion transport system
PALCT0233	Hypothetical protein
PALCT0242	Predicted acetyltransferase
PALCT0269	Muconolactone delta-isomerase
PALCT0292	Signal transduction histidine kinase
PALCT0306	Hypothetical protein
PALCT0354	Hypothetical protein
PALCT0376	Hypothetical protein
PALCT0459	Hypothetical protein
PALCT0467	Acetyl-CoA acetyltransferase
PALCT0483	Peroxiredoxin
PALCT0508	Hypothetical protein
PALCT0513	Hypothetical protein
PALCT0516	Predicted membrane protein
PALCT0542	Isocitrate lyase
PALCT0548	Adenylosuccinate lyase
PALCT0561	Translation initiation factor 1 (IF-1)
PALCT0574	Uncharacterized conserved protein involved in intracellular sulfur reduction
PALCT0583	Predicted hydrolases or acyltransferases (alpha/beta hydrolase superfamily)
PALCT0596	Amidases related to nicotinamidase
PALCT0609	Hypothetical protein
PALCT0621	Hypothetical protein
PALCT0623	Transaldolase
PALCT0657	Hypothetical protein
PALCT0659	Serine protease inhibitor ecotin
PALCT0667	Translation initiation factor 3 (IF-3)
PALCT0682	Acyl carrier protein
PALCT0692	Dehydrogenases (flavoproteins)
PALCT0732	Hypothetical protein
PALCT0768	Translation elongation factor P (EF-P)/translation initiation factor 5A (eIF-5A)
PALCT0805	Uncharacterized protein conserved in bacteria
PALCT0841	NAD-specific glutamate dehydrogenase
PALCT0857	Ribosome modulation factor
PALCT0862	FOG: HPt domain
PALCT0867	Hypothetical protein
PALCT0872	Hypothetical protein
PALCT0882	Uncharacterized protein conserved in bacteria
PALCT0966	ABC-type Fe3+ transport system
PALCT0969	Aspartyl aminopeptidase
PALCT0971	Septum formation topological specificity factor
PALCT0972	Septum formation inhibitor-activating ATPase
PALCT1006	P pilus assembly/Cpx signaling pathway
PALCT1035	Hypothetical protein
PALCT1036	Uncharacterized protein conserved in bacteria
PALCT1073	Flavodoxin reductases (ferredoxin-NADPH reductases) family 1
PALCT1076	Nitrous oxide reductase
PALCT1081	Hypothetical protein
PALCT1083	Transcriptional regulators
PALCT1097	Predicted amidohydrolase
PALCT1110	Negative regulator of flagellin synthesis (anti-sigma28 factor)
PALCT1112	Anti-anti-sigma regulatory factor (antagonist of anti-sigma factor)
PALCT1146	ABC-type phosphate/phosphonate transport system
PALCT1151	Universal stress protein UspA and related nucleotide-binding proteins
PALCT1198	Cold shock proteins
PALCT1204	Hypothetical protein
PALCT1205	Hypothetical protein
PALCT1207	Bacteriophage tail assembly protein
PALCT1208	Bacteriophage capsid protein
PALCT1209	Protease subunit of ATP-dependent Clp proteases
PALCT1210	Hypothetical protein
PALCT1211	Hypothetical protein
PALCT1215	Phage-related minor tail protein
PALCT1216	Hypothetical protein
PALCT1217	Hypothetical protein
PALCT1218	Hypothetical protein
PALCT1219	Hypothetical protein
PALCT1220	Hypothetical protein
PALCT1221	Hypothetical protein
PALCT1222	Hypothetical protein
PALCT1223	NhaP-type Na+/H+ and K+/H+ antiporters
PALCT1225	UTP:GlnB (protein PII) uridylyltransferase
PALCT1226	Hypothetical protein
PALCT1227	Methionine aminopeptidase
PALCT1229	Translation elongation factor Ts
PALCT1237	Outer membrane protein
PALCT1248	Enolase
PALCT1259	Ferredoxin
PALCT1267	Hypothetical protein
PALCT1271	Response regulator containing a CheY-like receiver domain and an HTH DNA-binding domain
PALCT1341	Glutaredoxin-related protein
PALCT1343	Bacterioferritin (cytochrome b1)
PALCT1345	Peroxiredoxin
PALCT1349	Argininosuccinate synthase
PALCT1350	Lactoylglutathione lyase and related lyases
PALCT1360	Hypothetical protein
PALCT1369	Deoxycytidine deaminase
PALCT1379	Dihydrofolate reductase
PALCT1392	Hypothetical protein
PALCT1395	ABC-type uncharacterized transport system
PALCT1399	Leucyl aminopeptidase
PALCT1413	Predicted outer membrane lipoprotein
PALCT1414	Archaeal fructose-1
PALCT1417	NifU homolog involved in Fe-S cluster formation
PALCT1418	iscA; iron-binding protein IscA
PALCT1421	Uncharacterized protein conserved in bacteria
PALCT1422	Nucleoside diphosphate kinase
PALCT1433	Outer membrane receptor proteins
PALCT1447	FOG: CBS domain
PALCT1477	Ribosomal protein L19
PALCT1492	Zinc metalloprotease (elastase)
PALCT1499	Uncharacterized protein conserved in bacteria
PALCT1512	Outer membrane protein and related peptidoglycan-associated (lipo)proteins
PALCT1513	Hypothetical protein
PALCT1520	Adenylate kinase and related kinases
PALCT1527	Hypothetical protein
PALCT1534	Tetrahydrodipicolinate N-succinyltransferase
PALCT1565	Uncharacterized conserved protein
PALCT1617	Bacterial nucleoid DNA-binding protein
PALCT1626	ABC-type metal ion transport system
PALCT1634	Hypothetical protein
PALCT1635	Hypothetical protein
PALCT1674	Hypothetical protein
PALCT1684	ABC-type amino acid transport/signal transduction systems
PALCT1734	Hypothetical protein
PALCT1735	Choline dehydrogenase and related flavoproteins
PALCT1736	Carbohydrate-selective porin
PALCT1739	Permeases of the major facilitator superfamily
PALCT1740	Hypothetical protein
PALCT1741	AraC-type DNA-binding domain-containing proteins
PALCT1746	Uncharacterized protein conserved in bacteria
PALCT1752	CupB5;Large exoproteins involved in heme utilization or adhesion
PALCT1756	Predicted transcriptional regulators
PALCT1760	Outer membrane protein W
PALCT1763	Hypothetical protein
PALCT1776	Inorganic pyrophosphatase
PALCT1784	Hypothetical protein
PALCT1804	Ribosomal protein L17
PALCT1805	Catalase
PALCT1807	Bacterioferritin (cytochrome b1)
PALCT1810	Single-stranded DNA-binding protein
PALCT1827	GTPases - translation elongation factors
PALCT1833	Translation elongation factors (GTPases)
PALCT1842	Spermidine/putrescine-binding periplasmic protein
PALCT1847	Hypothetical protein
PALCT1852	ABC-type amino acid transport/signal transduction systems
PALCT1853	Hypothetical protein
PALCT1856	Hypothetical protein
PALCT1861	Hypothetical protein
PALCT1862	Spermidine/putrescine-binding periplasmic protein
PALCT1867	Uncharacterized conserved protein
PALCT1888	Hypothetical protein
PALCT1898	Choline dehydrogenase and related flavoproteins
PALCT1915	Hypothetical protein
PALCT1918	Hypothetical protein
PALCT1930	Cystathionine beta-lyases/cystathionine gamma-synthases
PALCT1931	Dihydroorotase and related cyclic amidohydrolases
PALCT1933	Predicted endonuclease involved in recombination
PALCT1937	FOG: CheY-like receiver
PALCT1947	Uncharacterized conserved protein
PALCT1953	Superfamily II DNA and RNA helicases
PALCT1959	S-adenosylhomocysteine hydrolase
PALCT1974	Predicted acyl-CoA transferases/carnitine dehydratase
PALCT1976	Acyl-CoA hydrolase
PALCT1984	Cold shock proteins
PALCT1987	Hypothetical protein
PALCT2044	Hypothetical protein
PALCT2048	S-adenosylmethionine synthetase
PALCT2055	Fructose/tagatose bisphosphate aldolase
PALCT2073	Ribosomal protein S21
PALCT2079	Putative Ser protein kinase
PALCT2080	Rhodanese-related sulfurtransferase
PALCT2083	Parvulin-like peptidyl-prolyl isomerase
PALCT2088	Spermidine/putrescine-binding periplasmic protein
PALCT2108	S-adenosylmethionine decarboxylase
PALCT2116	Hypothetical protein
PALCT2121	Hypothetical protein
PALCT2123	Peptidylarginine deiminase and related enzymes
PALCT2130	4-aminobutyrate aminotransferase and related aminotransferases
PALCT2154	Predicted transcriptional regulator
PALCT2157	Uncharacterized Zn-ribbon-containing protein involved in phosphonate metabolism
PALCT2297	Hemolysin-coregulated protein (uncharacterized)
PALCT2302	Hypothetical protein
PALCT2316	Predicted redox protein
PALCT2326	Hypothetical protein
PALCT2368	Hypothetical protein
PALCT2377	Zn-dependent alcohol dehydrogenases
PALCT2385	Pyruvate/oxaloacetate carboxyltransferase
PALCT2426	Hypothetical protein
PALCT2435	Hypothetical protein
PALCT2446	ABC-type metal ion transport system
PALCT2490	Uncharacterized protein conserved in bacteria
PALCT2493	RNase P protein component
PALCT2496	DNA polymerase sliding clamp subunit (PCNA homolog)
PALCT2511	Esterase/lipase
PALCT2533	Hypothetical protein
PALCT2538	Protein implicated in iron transport
PALCT2544	Hypothetical protein
PALCT2547	Nitrogen regulatory protein PII
PALCT2582	Hypothetical protein
PALCT2587	DNA-directed RNA polymerase
PALCT2590	Putative translation initiation inhibitor
PALCT2596	Uncharacterized conserved protein
PALCT2597	Bacterial nucleoid DNA-binding protein
PALCT2616	ABC-type phosphate transport system
PALCT2620	Imidazolonepropionase and related amidohydrolases
PALCT2634	Lactoylglutathione lyase and related lyases
PALCT2642	Glutamine synthetase
PALCT2645	Small-conductance mechanosensitive channel
PALCT2646	Hypothetical protein
PALCT2654	Periplasmic protease
PALCT2658	ABC-type amino acid transport/signal transduction systems
PALCT2659	ABC-type amino acid transport/signal transduction systems
PALCT2660	ABC-type amino acid transport/signal transduction systems
PALCT2666	Imidazoleglycerol-phosphate dehydratase
PALCT2673	Predicted ATPases
PALCT2683	ABC-type amino acid transport/signal transduction systems
PALCT2697	Arginine deiminase
PALCT2699	Ornithine carbamoyltransferase
PALCT2705	Uncharacterized protein containing LysM domain
PALCT2743	Uncharacterized protein conserved in bacteria
PALCT2744	Uncharacterized conserved protein
PALCT2746	Hypothetical protein
PALCT2756	Thiol-disulfide isomerase and thioredoxins
PALCT2758	Polyphosphate kinase
PALCT2760	Delta-aminolevulinic acid dehydratase
PALCT2794	ABC-type amino acid transport/signal transduction systems
PALCT2803	Ketol-acid reductoisomerase
PALCT2808	Hypothetical protein
PALCT2810	Uncharacterized protein conserved in bacteria
PALCT2811	Uncharacterized low-complexity proteins
PALCT2833	Response regulator containing CheY-like receiver
PALCT2843	Hypothetical protein
PALCT2844	Hypothetical protein
PALCT2846	Uncharacterized protein conserved in bacteria
PALCT2847	Predicted periplasmic or secreted lipoprotein
PALCT2857	Transcription elongation factor
PALCT2863	Molecular chaperone
PALCT2867	Small protein A (tmRNA-binding)
PALCT2936	Biotin carboxylase
PALCT2965	Hypothetical protein
PALCT2968	Bacterioferritin (cytochrome b1)
PALCT2995	ABC-type branched-chain amino acid transport systems
PALCT2999	NAD synthase
PALCT3015	Hypothetical protein
PALCT3018	Uncharacterized host factor I protein
PALCT3043	Thiamine biosynthesis protein ThiC
PALCT3078	Branched-chain amino acid aminotransferase/4-amino-4-deoxychorismate lyase
PALCT3085	Pyruvate/2-oxoglutarate dehydrogenase complex
PALCT3089	Peptide methionine sulfoxide reductase
PALCT3109	Type II secretory pathway
PALCT3118	Malic enzyme
PALCT3166	Hypothetical protein
PALCT3189	Ribosomal protein L25 (general stress protein Ctc)
PALCT3203	Hypothetical protein
PALCT3229	Fe2+ transport system protein B
PALCT3233	Superoxide dismutase
PALCT3237	Uncharacterized iron-regulated protein
PALCT3246	Chaperonin GroEL (HSP60 family)
PALCT3255	N-acetylglutamate synthase (N-acetylornithine aminotransferase)
PALCT3258	Membrane proteins related to metalloendopeptidases
PALCT3267	UDP-N-acetylmuramyl pentapeptide synthase
PALCT3273	Putative lipoprotein
PALCT3275	Phosphoheptose isomerase
PALCT3276	Predicted periplasmic or secreted lipoprotein
PALCT3280	Predicted oxidoreductases (related to aryl-alcohol dehydrogenases)
PALCT3297	ABC-type transport system involved in resistance to organic solvents
PALCT3304	Uncharacterized protein conserved in bacteria
PALCT3316	Uncharacterized protein conserved in bacteria
PALCT3317	Predicted Zn-dependent proteases and their inactivated homologs
PALCT3322	Asp-tRNAAsn/Glu-tRNAGln amidotransferase C subunit
PALCT3334	Predicted periplasmic/secreted protein
PALCT3335	ABC-type dipeptide transport system
PALCT3340	ABC-type dipeptide transport system
PALCT3342	Hypothetical protein
PALCT3353	Outer membrane receptor for monomeric catechols
PALCT3392	FKBP-type peptidyl-prolyl cis-trans isomerases 2
PALCT3445	Uncharacterized protein conserved in bacteria
PALCT3447	Catalase
PALCT3469	cdrA;Large exoproteins involved in heme utilization or adhesion
PALCT3538	SAM-dependent methyltransferases
PALCT3540	Citrate synthase
PALCT3547	Hypothetical protein
PALCT3623	Topoisomerase IA
PALCT3630	Molecular chaperone (small heat shock protein)
PALCT3631	ATPases with chaperone activity
PALCT3633	ATP-dependent Zn proteases
PALCT3634	Molecular chaperone (small heat shock protein)
PALCT3644	Uncharacterized conserved protein
PALCT3703	Aspartokinases
PALCT3706	Succinylarginine dihydrolase
PALCT3713	ABC-type amino acid transport/signal transduction systems
PALCT3732	4-hydroxyphenylpyruvate dioxygenase and related hemolysins
PALCT3741	Uncharacterized protein conserved in bacteria
PALCT3743	Fumarase
PALCT3745	Chitin-binding protein, cbpD
PALCT3758	FKBP-type peptidyl-prolyl cis-trans isomerases 2
PALCT3762	Outer membrane protein and related peptidoglycan-associated (lipo)proteins
PALCT3763	Zn-dependent hydrolases
PALCT3783	Hypothetical protein
PALCT3811	Hypothetical protein
PALCT3836	Flagellin and related hook-associated proteins
PALCT3843	Hypothetical protein
PALCT3845	Hypothetical protein
PALCT3853	Flagellar hook protein FlgE
PALCT3858	ABC-type branched-chain amino acid transport systems
PALCT3868	Predicted membrane protein
PALCT3907	Phosphoribosylaminoimidazolesuccinocarboxamide (SAICAR) synthase
PALCT3909	Dihydrodipicolinate synthase/N-acetylneuraminate lyase
PALCT3912	Peroxiredoxin
PALCT3932	Uncharacterized protein conserved in bacteria
PALCT3937	Uncharacterized conserved protein
PALCT3939	DNA-binding ferritin-like protein (oxidative damage protectant)
PALCT3942	Hypothetical protein
PALCT3943	Prolyl-tRNA synthetase
PALCT3950	Hypothetical protein
PALCT3955	Uncharacterized protein conserved in bacteria
PALCT3998	ABC-type sulfate transport system
PALCT4018	Chemotaxis signal transduction protein
PALCT4025	FOG: CheY-like receiver
PALCT4065	Hypothetical protein
PALCT4090	Long-chain fatty acid transport protein
PALCT4091	Glutathione peroxidase
PALCT4158	Amidases related to nicotinamidase
PALCT4171	Response regulators consisting of a CheY-like receiver domain and a winged-helix DNA-binding domain
PALCT4181	Dienelactone hydrolase and related enzymes
PALCT4186	Cold shock proteins
PALCT4190	Ribonucleotide reductase
PALCT4195	Cell division protein
PALCT4203	Histone acetyltransferase HPA2 and related acetyltransferases
PALCT4237	ABC-type amino acid transport/signal transduction systems
PALCT4240	L-asparaginase/archaeal Glu-tRNAGln amidotransferase subunit D
PALCT4253	Hypothetical protein
PALCT4319	Membrane proteins related to metalloendopeptidases
PALCT4320	Hypothetical protein
PALCT4332	Thioredoxin-like proteins and domains
PALCT4349	Putative sterol carrier protein
PALCT4351	Dehydrogenases with different specificities (related to short-chain alcohol dehydrogenases)
PALCT4359	Arginine/lysine/ornithine decarboxylases
PALCT4370	ATP-dependent Lon protease
PALCT4371	ATP-dependent protease Clp
PALCT4372	Protease subunit of ATP-dependent Clp proteases
PALCT4374	FKBP-type peptidyl-prolyl cis-trans isomerase (trigger factor)
PALCT4383	Peptidyl-prolyl cis-trans isomerase (rotamase) - cyclophilin family
PALCT4397	Outer membrane protein and related peptidoglycan-associated (lipo)proteins
PALCT4400	Demethylmenaquinone methyltransferase
PALCT4403	Uncharacterized protein conserved in archaea
PALCT4421	Enoyl-CoA hydratase/carnithine racemase
PALCT4464	Hypothetical protein
PALCT4469	GTP cyclohydrolase I
PALCT4481	Hypothetical protein
PALCT4521	3-oxoacyl-(acyl-carrier-protein) synthase
PALCT4533	Succinyl-CoA synthetase
PALCT4534	Succinyl-CoA synthetase
PALCT4540	Succinate dehydrogenase/fumarate reductase
PALCT4541	Succinate dehydrogenase/fumarate reductase
PALCT4543	Citrate synthase
PALCT4552	Hypothetical protein
PALCT4576	Hypothetical protein
PALCT4612	Hypothetical protein
PALCT4645	Hypothetical protein
PALCT4655	Hypothetical protein
PALCT4688	Lactoylglutathione lyase and related lyases
PALCT4700	Enoyl-CoA hydratase/carnithine racemase
PALCT4704	2-keto-4-pentenoate hydratase/2-oxohepta-3-ene-1
PALCT4713	Hypothetical protein
PALCT4714	Hypothetical protein
PALCT4736	ABC-type amino acid transport/signal transduction systems
PALCT4754	Hypothetical protein
PALCT4781	Hypothetical protein
PALCT4785	Predicted outer membrane protein
PALCT4830	Translation elongation factors (GTPases)
PALCT4841	Hypothetical protein
PALCT4938	Hypothetical protein
PALCT4943	Hypothetical protein
PALCT4945	Hypothetical protein
PALCT4946	Hypothetical protein
PALCT4947	Transposase and inactivated derivatives
PALCT4948	Hypothetical protein
PALCT4949	Hypothetical protein
PALCT4953	Hypothetical protein
PALCT4954	Hypothetical protein
PALCT4955	Hypothetical protein
PALCT4956	Type IV secretory pathway
PALCT4957	Hypothetical protein
PALCT4960	Muramidase (flagellum-specific)
PALCT4961	Hypothetical protein
PALCT4962	Hypothetical protein
PALCT4963	Predicted transcriptional regulators containing the CopG/Arc/MetJ DNA-binding domain
PALCT4964	Plasmid stabilization system protein
PALCT4965	Hypothetical protein
PALCT4970	Hypothetical protein
PALCT4971	Hypothetical protein
